# Supplementary material for: The Challenge of Return to Work after Breast Cancer: The Role of Family Situation, CANTO Cohort
Source: Curr Oncol. 2021 Oct 1;28(5):3866–75. doi: 10.3390/curroncol28050330 (PMC8534983; doi:10.3390/curroncol28050330)
Supplement: Supplementary file 1 [file curroncol-28-00330-s001.zip]

Archive with 1 entries (1 files):
- curroncol-1400700-supplementary.pdf
